# Supplementary material for: Ghrelin protects against cell death in myocardial ischaemia: Emerging role of microRNA
Source: Exp Physiol. 2026 Jan 29;111(4):1618–25. doi: 10.1113/EP093314 (PMC13140191; doi:10.1113/EP093314)
Supplement: Supplementary file 1 — Supplementary Table 1. Individual data points from Figure 4 showing the changes in cardiac function and structure in mice before (Pre) and after (Post) acute myocardial infarction (or sham). Post‐MI measurements were recorded either 24 hours post‐MI (Acute) or 2 weeks post‐MI (Chronic). [file EPH-111-1618-s001.xlsx]

## Sheet: Sheet1
EJECTION FRACTION
	Sham-Sal								Sham-G								MI-Salin									MI-Ghr									Sham-Sal(chronic)								Sham-Ghr(Chronic)
Pre-MI	86.6058	79.468	81.4926	84.3686	82.2656	84.9111	75.7864		84.0037	83.72	85.1311	83.1217	86.7036	79.1697	85.8925		73.9639	77.4989	86.7436	74.8506	80.5182	70.5891	80.3822	81.8134		87.9958	87.4726	84.9279	82.6123	83.3065	88.9798	86.8108	79.7247		80.3102	85.7795	80.3969	81.7593	85.112	81.2434	82.8407		75.5738	81.84	85.7399	83.8229	82.7507	78.6895	86.8316
Post-MI	83.5855	71.2643	90.3184	79.1391	75.8965	74.9997	71.7536		82.1775	83.73	78.9206	84.8761	83.8732	87.64	87.4394		46.4039	54.4023	50.0481	61.2782	75.6495	41.7072	26.8895	46.8881		63.9321	61.2999	81.9256	68.7027	52.618	75.3687	40.9958	44.1031		85.8806	84.8705	78.9085	89.2809	82.1266	78.6137	70.6153		88.3439	78.77	90.4624	88.1479	93.7024	80.0939	78.1954
FRACTIONAL SHORTENING
Pre	49.9389	42.1237	44.2809	47.2273	44.8586	47.8835	38.6961		47.0019	46.6973	48.2204	45.7271	50.0165	41.954	49.0917		37.2738	40.2612	50.2398	37.936	43.1931	34.5786	43.0233	44.4832		50.939	51.0402	47.9415	45.4319	46.017	53.107	50.2155	42.4069		43.1478	49.0888	43.1395	44.4444	48.0874	43.9907	45.4884		38.5965	44.5898	48.9032	46.732	45.5843	41.3613	50.1841
Post	46.3207	35.1592	55.2846	41.8106	38.8388	38.0376	35.4067		44.9161	46.5551	41.6357	47.8622	46.79	51.3391	51.1278		19.5201	23.8081	21.6175	28.1395	38.894	17.185	10.4532	19.6872		29.7645	28.0899	44.8198	33.2037	22.9323	38.3829	16.8376	18.4571		49.2636	47.8693	41.6667	53.7036	44.8733	41.3868	34.5771		52.3077	41.4907	55.4054	52.1655	61.2546	42.9336	40.9502
END DIASTOLIC VOLUME
Pre	107.878	124.411	177.98	107.193	94.2299	114.612	103.832		121.628	116.8	141.03	79.584	94.0049	170.605	122.918		148.624	118.434	151.202	117.819	138.102	145.134	125.664	126.083		87.7982	99.5885	127.377	165.066	103.449	92.6612	112.259	136.825		208.856	175.12	165.066	132.381	104.02	163.427	97.8764		133.263	154.9	122.546	151.485	166.334	117.622	94.8668
Post	101.641	171.852	144.054	125.462	119.604	109.299	115.863		144.321	125.5	137.613	121.19	151.957	123.114	143.282		151.106	105.296	266.488	180.373	243.875	185.386	292.959	103.362		124.064	147.309	220.132	163.608	180.096	119.653	187.926	246.94		197.945	125.85	154.333	143.652	148.624	153.856	136.153		124.828	136.6	107.321	174.779	102.115	208.856	135.977
END SYSTOLIC VOLUME
Pre	14.4494	25.544	32.9395	16.7557	16.7111	17.2936	25.1414		19.9559	19.7	20.9696	13.4324	12.4993	35.5376	17.3406		38.6958	26.649	20.0439	29.6307	26.9047	42.6853	24.6524	22.9303		11.0377	12.4758	19.1983	28.7012	17.2692	10.2114	14.8061	27.7417		41.1234	24.9029	32.3579	24.1473	15.4865	30.6533	16.7949		32.551	28.12	17.4752	24.5058	28.6914	25.0659	12.4924
Post	16.6839	49.3828	13.9468	26.1725	28.8287	27.3251	32.7272		25.7215	20.43	29.008	18.3286	24.5058	15.2169	17.997		80.987	48.0128	133.116	69.8436	59.3847	108.067	214.184	54.8973		44.7473	57.0087	39.7874	51.2049	85.3333	29.4721	110.884	138.032		27.9488	19.0405	32.551	15.3983	26.5641	32.904	40.0081		14.5501	29.01	10.2358	20.7151	6.43085	41.575	29.6491
LAWS
Pre	1523.93	1556	1542.32	1538.21	1508.98	1362.93	1280.44		1543.11	1537	1567.6	1457.68	1615.35	1500	1574.93		1631.66	1500.78	1641.07	1567.4	1476.49	1367	1628.67	1389.28		1573.03	1673.98	1777.71	1699.51	1477.9	1538.02	1603.5	1454.06		1706.9	1730.41	1561.13	1721.73	1589.34	1673.98	1557.99		1415.36	1481	1528.21	1513.25	1674.7	1547.02	1683.9
Post	1491.97	1447.23	1677.12	1493.04	1291.29	1229.8	1449.13		1553.98	1530	1565.83	1508.59	1692.79	1591.56	1634.92		631.215	861.194	1132.14	1110.19	1585.92	866.547	745.117	674.837		1340.13	1094.94	1639.05	1313.48	1014.89	1276.31	759.585	779.221		1864.18	1687.57	1589.34	1787.35	1556.43	1577.37	1283.7		1678.68	1613	1677.12	1769.2	1832.11	1786.83	1363.64
LAWD
Pre	827.924	919.065	940.439	838.007	919.065	762.414	781.288		888.769	913.8	788.762	954.545	934.016	898.119	868.401		907.461	899.216	959.248	888.192	926.332	822.884	923.34	931.889		906.489	874.608	1035.42	960.591	934.326	908.389	876.019	929.588		908.505	912.226	849.843	981.505	816.928	978.056	934.169		888.715	841.7	771.16	807.922	1045.33	836.991	959.812
Post	909.953	950.888	971.787	881.097	813.841	788.976	867.769		971.238	806.6	926.332	778.895	923.34	870.433	936.822		832.192	763.694	846.395	858.797	1038.76	816.167	776.393	885.315		799.373	916.928	916.928	974.922	889.498	937.08	716.18	735.558		905.219	909.091	931.034	911.802	808.777	940.439	885.266		982.759	992.2	856.844	955.486	959.998	959.248	726.703
